# Supplementary material for: A reliability assessment of a direct-observation park evaluation tool: the Parks, activity and recreation among kids (PARK) tool
Source: BMC Public Health. 2015 Sep 17;15:906. doi: 10.1186/s12889-015-2209-0 (PMC4573305; doi:10.1186/s12889-015-2209-0)
Supplement: Additional file 1: — The Parks, Activity and Recreation among Kids (PARK) Tool. This contains the complete and final direct observation tool developed and tested for reliability in Montreal, Canada. (XLSX 14 kb) [file 12889_2015_2209_MOESM1_ESM.xlsx]

## Sheet: Sheet1
Additional file 1. The Parks, Activity and Recreation among Kids (PARK) Tool
Family PIN
Observer ID.
ID of co-observer
Observer code. (A or B)
Date
Park ID
Park address
Start time
1. Type of Usage
Physical activity structured	1
PA non-structured	2
PA structured. and non-structured	3
Passive activities – gardens	4
Passive only	5 (skip to Q11)
2A1. Tennis:
Check if present
2A2. Check if accessible
2A3. Check if in good condition
2A4. Check if restricted
2B1. Basketball:
Check if present
2B2. Check if accessible
2B3. Check if in good condition
2B4. Check if restricted
2C1. Badminton/Volleyball:
Check if present
2C2. Check if accessible
2C3. Check if in good condition
2C4. Check if restricted
2D1. Soccer/Football/Rugby:
Check if present
2D2. Check if accessible
2D3. Check if in good condition
2D4. Check if restricted
2E1. Baseball/Softball:
Check if present
2E2. Check if accessible
2E3. Check if in good condition
2E4. Check if restricted
2F1. Hockey/Cosom/Ringette:
Check if present
2K2. Check if accessible
2F3. Check if in good condition
2F4. Check if restricted
2G1. Race Track:
Check if present
2G2. Check if accessible
2G3. Check if in good condition
2H1. Foot Path:
Check if present
2H2. Check if accessible
2H3. Check if in good condition
2I1. Bicycle/Rollerblade Path:
Check if present
2I2. Check if accessible
2I3. Check if in good condition
2J1. Skate Park:
Check if present
2J2. Check if accessible
2J3. Check if in good condition
2J4. Check if restricted
2K1. 6+ Play Area:
Check if present
2K2. Check if accessible
2K3. Check if in good condition
2L1. Multi-Use Space:
Check if present
2L2. Check if accessible
2L3. Check if in good condition
2M1. School Yard:
Check if present
2M2. Check if accessible
2M3. Check if in good condition
3.a) Equipment Rental:
Check if present
b) Specify:	TEXT
4. Pool
Check if present
5. Pool Length:
Under 25m	1
Longer or equal to 25m	2
Impossible to evaluate	3
6. Condition Around the Pool:
No deterioration	1
Presence of deterioration without need for repairs	2
Significant deterioration requiring repairs	3
Under construction	4
Impossible to evaluate	5
7. Cleanliness of Pool:
Very clean	1
Clean enough	2
Not at all clean	3
Impossible to evaluate	4
8. Water Sprinklers:
Check if present
Water sprinklers under construction	3
9. Water Sprinklers Condition:
No deterioration	1
Presence of deterioration without need for repairs	2
Significant deterioration requiring repairs	3
Under construction	4
Impossible to evaluate	5
10. Cleanliness of Water Sprinklers:
Very clean	1
Clean enough	2
Not at all clean	3
Impossible to evaluate	4
11A. Important Body of Water: (if no skip to Q12)
Check if present
11B. Sportive Aquatic Activities:
Check if present
12A. Pond or Fountain: (if no skip to Q13)
Check if present
12B Sportive Aquatic Activities:
Check if present
13A. Decorative or Cultural Physical Elements:
Check if present (if no skip to Q14)
13B. If present, specify:	TEXT
14. Gardens:
Check if present
15. Shade:
Many places	1
Some places	2
None	3
16. No Dogs Allowed Sign:
Check if present
17. Graffiti:
None	1
Some	2
A lot	3
18. Broken Items/ Vandalism:
None	1
Possibly	2
Definitely	3
19. Litter/Garbage:
None	1
Some	2
A lot	3
20. Garbage Bins:
Yes, in usable condition	1
Yes, but unusable	2
No	3
21. Drinking Fountains:
Yes, in usable condition	1
Yes, but unusable	2
No	3
22. Picnic Tables:
Yes, in usable condition	1
Yes, but unusable	2
No	3
23. Sitting Benches:
Yes, in usable condition	1
Yes, but unusable	2
No	3
24. Bleachers:
Yes, in usable condition	1
Yes, but unusable	2
No	3
25A. Public Toilets:
Yes	1
No	2 (Skip to Q26)
Impossible to determine	3 (Skip to Q26)
25B. Condition of Toilets:
Good	1
Bad	2
Impossible to determine	3
26A. Chalet/Change rooms:
Yes	1
No	2 (Skip to Q27)
26B. Condition of Chalet/Change rooms:
Good	1
Bad	2
Impossible to determine	3
27. Parking:
Yes, reserved for the park	1
Yes, on the street only	2
No	3
28. Bicycle Locks:
Check if present
29. Public Transportation:
Check if present
30. Sufficient Lighting to Light the Majority of the Park:
Check if present
31. At least 1 Street Visible from the Centre of the Park:
Check if yes
32. At least 1 House Visible from the Centre of the Park:
Check if yes
33. Adjacent Streets are Local:
All	1
Some	2
None	3
34. Adjacent Streets have Traffic Calming Measures:
All	1
Some	2
None	3
35. Adjacent Streets have Pedestrian Facilitation Measures:
All	1
Some	2
None	3
36. Is the Park Attractive for Youth?
Very attractive	1
Attractive enough	2
Not attractive	3
37. Is the Park Safe?
Very safe	1
Safe enough	2
Not safe	3
38. Is the Park Pretty/ Attractive?
Very pretty/ attractive	1
Pretty/ attractive enough	2
Not pretty/ attractive	3
39. Is the Park Appealing for Walking?
Very appealing	1
Appealing enough	2
Not appealing	3
40. Is the Park Appealing for Cycling?
Very appealing	1
Appealing enough	2
Not appealing	3
41. Is the Park Appealing for Active Play?
Very appealing	1
Appealing enough	2
Not appealing	3
42. Time of Completion:
